# Supplementary material for: A Proxy Approach to Family Involvement and Neurocognitive Function in First Episode of Non-Affective Psychosis: Sex-Related Differences
Source: Healthcare (Basel). 2023 Jun 30;11(13):1902. doi: 10.3390/healthcare11131902 (PMC10340230; doi:10.3390/healthcare11131902)
Supplement: Supplementary file 1 [file healthcare-11-01902-s001.zip]

Archive with 1 entries (1 files):
- healthcare-2374434-supplementary.pdf
